# Supplementary material for: Deciphering the Role of PIG1 and DHN-Melanin in Scedosporium apiospermum Conidia
Source: J Fungi (Basel). 2023 Jan 18;9(2):134. doi: 10.3390/jof9020134 (PMC9965090; doi:10.3390/jof9020134)
Supplement: Supplementary file 1 [file jof-09-00134-s001.zip]

Archive with 1 entries (1 files):
- jof-2127933-supplementary.pdf
